# Supplementary material for: Highly Sensitive Detection for Mercury Ions Using Graphene Oxide (GO) Sensors
Source: Micromachines (Basel). 2021 Sep 2;12(9):1070. doi: 10.3390/mi12091070 (PMC8470607; doi:10.3390/mi12091070)
Supplement: Supplementary file 1 [file micromachines-12-01070-s001.zip]

Archive with 1 entries (1 files):
- micromachines-1305267-supplementary.pdf
